# Supplementary material for: Measuring 3D orientation of nanocrystals via polarized luminescence of rare-earth dopants
Source: Nat Commun. 2021 Mar 29;12:1943. doi: 10.1038/s41467-021-22158-4 (PMC8007814; doi:10.1038/s41467-021-22158-4)
Supplement: Supplementary file 3 — Supplementary Data 1 [file 41467_2021_22158_MOESM3_ESM.xlsx]

## Sheet: Full dataset
Table SD1											Table SD2												Table SD1
Rod number	Method	Polarization	Dipole	cos2θcal	sin2cal	θ´cal(º)	´cal(º)	´measured(º)	Error on ´ (º)		Rod number	Method	Polarization	Dipole	cos2θcal	sin2cal	θ´cal(º)	´cal(º)	Error on θ´ (º)	´measured(º)	Error on ´ (º)		Sample type	Method	Angle	Total meausrments counts	“N/A” counts	“Error” counts	Counted for Statistics	Mean absolute errors(º)
1	Spectral Fitting	Izx	MD,ED	0.48	0.64	64	50	48	2		1	Spectral Fitting	Izx	MD,ED	0.08	0.97	81	17	9	16	1		3D	Spectral fitting	´	132	46	6	80	4.6
		Izy	MD,ED	0.50	0.87	75	47		1				Izy	MD,ED	0.05	0.95	77	14	13		2			AUCR	´	132	46	5	81	4.8
		Izx,Izy	MD	0.48	0.71	69	52		4				Izx,Izy	MD	0.08	0.97	81	17	9		1		2D	Spectral fitting	θ´	84	0	29	55	13.1
		Izx,Izy	ED	0.50	0.68	66	51		3				Izx,Izy	ED	0.05	0.94	77	14	13		3				´	84	0	29	55	3.2
	AUCR	Izx	MD,ED	0.48	0.64	64	50		2			AUCR	Izx	MD,ED	0.09	0.97	81	18	9		2			AUCR	θ´	84	0	27	57	14.3
		Izy	MD,ED	0.53	0.92	79	48		0				Izy	MD,ED	0.02	0.93	74	7	16		8				´	84	0	27	57	3.6
		Izx,Izy	MD	0.48	0.84	73	46		2				Izx,Izy	MD	0.09	Error					Error
		Izx,Izy	ED	0.53	0.70	68	52		4				Izx,Izy	ED	0.02	0.90	71	8	19		8
2	Spectral Fitting	Izx	MD,ED	0.54	0.55	63	56	52	4		2	Spectral Fitting	Izx	MD,ED	0.58	0.97	83	50	7	54	4		Sample type	Method	Angle	The deviation in angle values (θ´,´) (º) calculated by the different polarization (Izx and Izy using both MD and ED) and by the different dipole transition (MD and ED using both Izx and Izy)
		Izy	MD,ED	0.53	0.70	68	52		0				Izy	MD,ED	0.66	Error					Error		3D	Spectral fitting	θ´	3.2
		Izx,Izy	MD	0.54	0.71	69	52		0				Izx,Izy	MD	0.58	0.92	80	51	10		3				´	2.3
		Izx,Izy	ED	0.53	0.53	62	56		4				Izx,Izy	ED	0.66	Error					Error			AUCR	θ´	4.5
	AUCR	Izx	MD,ED	0.54	0.51	62	57		5			AUCR	Izx	MD,ED	0.59	0.93	80	51	10		2				´	2.4
		Izy	MD,ED	0.53	0.71	68	51		1				Izy	MD,ED	0.65	Error					Error		2D	Spectral fitting	θ´	1.6
		Izx,Izy	MD	0.54	0.73	70	52		0				Izx,Izy	MD	0.59	0.97	84	51	6		3				´	4.0
		Izx,Izy	ED	0.53	0.49	61	56		4				Izx,Izy	ED	0.65	Error					Error			AUCR	θ´	2.0
3	Spectral Fitting	Izx	MD,ED	0.77	0.75	76	65	N/A			3	Spectral Fitting	Izx	MD,ED	0.21	1.00	89	27	1	27	0				´	5.0
		Izy	MD,ED	0.67	0.67	71	60						Izy	MD,ED	0.19	0.94	78	27	12		0
		Izx,Izy	MD	0.77	0.96	84	61						Izx,Izy	MD	0.21	0.97	80	28	10		1
		Izx,Izy	ED	0.67	0.52	66	63						Izx,Izy	ED	0.19	0.98	82	26	8		1
	AUCR	Izx	MD,ED	0.77	0.67	74	66					AUCR	Izx	MD,ED	0.22	1.00	89	28	1		1
		Izy	MD,ED	0.64	0.64	69	59						Izy	MD,ED	0.13	0.89	72	22	18		5
		Izx,Izy	MD	0.77	0.99	87	61						Izx,Izy	MD	0.22	0.99	86	28	4		1
		Izx,Izy	ED	0.64	0.43	63	64						Izx,Izy	ED	0.13	0.90	73	22	17		5
4	Spectral Fitting	Izx	MD,ED	0.37	0.18	44	61	57	4		4	Spectral Fitting	Izx	MD,ED	0.05	1.00	87	13	3	8	5
		Izy	MD,ED	0.32	0.14	40	61		4				Izy	MD,ED	0.03	0.96	78	10	12		2
		Izx,Izy	MD	0.37	0.15	43	63		6				Izx,Izy	MD	0.05	0.98	82	13	8		5
		Izx,Izy	ED	0.32	0.17	41	59		2				Izx,Izy	ED	0.03	0.98	81	10	9		2
	AUCR	Izx	MD,ED	0.37	0.16	43	63		6			AUCR	Izx	MD,ED	0.06	Error					Error
		Izy	MD,ED	0.30	0.15	39	59		2				Izy	MD,ED	0.00	0.94	75	4	15		4
		Izx,Izy	MD	0.37	0.17	44	62		5				Izx,Izy	MD	0.06	0.99	86	14	4		6
		Izx,Izy	ED	0.30	0.14	39	60		3				Izx,Izy	ED	0.00	0.94	76	4	14		4
5	Spectral Fitting	Izx	MD,ED	0.58	0.34	58	63	57	6		5	Spectral Fitting	Izx	MD,ED	0.15	0.99	84	23	6	27	4
		Izy	MD,ED	0.45	0.43	56	54		3				Izy	MD,ED	0.15	1.00	87	22	3		5
		Izx,Izy	MD	0.58	0.56	65	57		0				Izx,Izy	MD	0.15	Error					Error
		Izx,Izy	ED	0.45	0.26	50	60		3				Izx,Izy	ED	0.15	0.98	83	23	7		4
	AUCR	Izx	MD,ED	0.57	0.26	56	66		9			AUCR	Izx	MD,ED	0.17	1.00	88	24	2		3
		Izy	MD,ED	0.39	0.40	53	52		5				Izy	MD,ED	0.10	0.96	79	19	11		8
		Izx,Izy	MD	0.57	0.57	65	57		0				Izx,Izy	MD	0.17	Error					Error
		Izx,Izy	ED	0.39	0.18	45	62		5				Izx,Izy	ED	0.10	0.92	74	19	16		8
6	Spectral Fitting	Izx	MD,ED	0.31	0.72	64	38	34	4		6	Spectral Fitting	Izx	MD,ED	0.29	Error				34	Error
		Izy	MD,ED	0.30	0.63	59	39		5				Izy	MD,ED	0.42
		Izx,Izy	MD	0.31	0.64	60	40		6				Izx,Izy	MD	0.29	0.97	80	33	10		1
		Izx,Izy	ED	0.30	0.71	63	38		4				Izx,Izy	ED	0.42	Error					Error
	AUCR	Izx	MD,ED	0.31	0.69	62	39		5			AUCR	Izx	MD,ED	0.30	Error					Error
		Izy	MD,ED	0.19	0.55	53	33		1				Izy	MD,ED	0.41
		Izx,Izy	MD	0.31	0.65	60	40		6				Izx,Izy	MD	0.30	1.00	89	33	1		1
		Izx,Izy	ED	0.19	0.59	55	32		2				Izx,Izy	ED	0.41	Error					Error
7	Spectral Fitting	Izx	MD,ED	0.34	0.80	69	39	38	1		7	Spectral Fitting	Izx	MD,ED	0.80	0.82	79	65	11	69	4
		Izy	MD,ED	0.31	0.86	72	36		2				Izy	MD,ED	0.83	Error					Error
		Izx,Izy	MD	0.34	0.89	75	37		1				Izx,Izy	MD	0.80	0.86	80	65	10		4
		Izx,Izy	ED	0.31	0.77	67	37		1				Izx,Izy	ED	0.83	0.98	87	66	3		3
	AUCR	Izx	MD,ED	0.34	0.79	68	39		1			AUCR	Izx	MD,ED	0.82	0.78	78	67	12		2
		Izy	MD,ED	0.30	0.85	71	35		3				Izy	MD,ED	0.83	Error					Error
		Izx,Izy	MD	0.34	0.90	75	37		1				Izx,Izy	MD	0.82
		Izx,Izy	ED	0.30	0.74	65	37		1				Izx,Izy	ED	0.83	0.83	80	67	10		2
8	Spectral Fitting	Izx	MD,ED	0.16	0.22	36	43	47	4		8	Spectral Fitting	Izx	MD,ED	0.16	0.94	78	24	12	29	5
		Izy	MD,ED	0.20	0.18	36	49		2				Izy	MD,ED	0.20	0.94	78	27	12		2
		Izx,Izy	MD	0.16	0.17	34	47		0				Izx,Izy	MD	0.16	0.90	73	25	17		4
		Izx,Izy	ED	0.20	0.23	38	46		1				Izx,Izy	ED	0.20	0.99	86	27	4		2
	AUCR	Izx	MD,ED	0.17	0.21	36	44		3			AUCR	Izx	MD,ED	0.17	0.95	78	25	12		4
		Izy	MD,ED	0.20	0.18	36	49		2				Izy	MD,ED	0.17	0.90	74	26	16		3
		Izx,Izy	MD	0.17	0.18	34	47		0				Izx,Izy	MD	0.17	0.90	73	25	17		4
		Izx,Izy	ED	0.20	0.22	38	47		0				Izx,Izy	ED	0.17	0.95	79	25	11		4
9	Spectral Fitting	Izx	MD,ED	0.08	0.69	58	20	N/A			9	Spectral Fitting	Izx	MD,ED	0.01	0.96	78	7	12	4	3
		Izy	MD,ED	0.06	0.74	60	16						Izy	MD,ED	Error						Error
		Izx,Izy	MD	0.08	0.76	62	19						Izx,Izy	MD	0.01	0.94	76	7	14		3
		Izx,Izy	ED	0.06	0.68	57	17						Izx,Izy	ED	Error						Error
	AUCR	Izx	MD,ED	0.10	0.70	59	21					AUCR	Izx	MD,ED	0.03	0.97	81	9	9		5
		Izy	MD,ED	0.05	0.73	60	15						Izy	MD,ED	Error						Error
		Izx,Izy	MD	0.10	0.77	63	20						Izx,Izy	MD	0.03	0.95	77	10	13		6
		Izx,Izy	ED	0.05	0.66	56	16						Izx,Izy	ED	Error						Error
10	Spectral Fitting	Izx	MD,ED	0.30	0.53	55	42	39	3		10	Spectral Fitting	Izx	MD,ED	0.08	Error				14	Error
		Izy	MD,ED	0.31	0.60	58	41		2				Izy	MD,ED	0.11
		Izx,Izy	MD	0.30	0.59	58	40		1				Izx,Izy	MD	0.08	0.99	85	17	5		9
		Izx,Izy	ED	0.31	0.54	56	42		3				Izx,Izy	ED	0.11	Error					Error
	AUCR	Izx	MD,ED	0.31	0.53	55	43		4			AUCR	Izx	MD,ED	0.09	Error					Error
		Izy	MD,ED	0.29	0.61	58	40		1				Izy	MD,ED	0.12
		Izx,Izy	MD	0.31	0.62	60	41		2				Izx,Izy	MD	0.09
		Izx,Izy	ED	0.29	0.51	54	42		3				Izx,Izy	ED	0.12
11	Spectral Fitting	Izx	MD,ED	0.36	0.11	41	66	N/A			11	Spectral Fitting	Izx	MD,ED	0.54	Error				45	Error
		Izy	MD,ED	0.36	0.18	43	60						Izy	MD,ED	0.70
		Izx,Izy	MD	0.36	0.18	43	60						Izx,Izy	MD	0.54
		Izx,Izy	ED	0.36	0.11	41	66						Izx,Izy	ED	0.70
	AUCR	Izx	MD,ED	0.36	0.11	41	66					AUCR	Izx	MD,ED	0.56	Error					Error
		Izy	MD,ED	0.37	0.19	44	60						Izy	MD,ED	0.72
		Izx,Izy	MD	0.36	0.19	44	60						Izx,Izy	MD	0.56
		Izx,Izy	ED	0.37	0.11	41	67						Izx,Izy	ED	0.72
12	Spectral Fitting	Izx	MD,ED	0.23	0.28	42	45	44	1		12	Spectral Fitting	Izx	MD,ED	0.51	Error				44	Error
		Izy	MD,ED	0.28	0.39	48	45		1				Izy	MD,ED	0.69
		Izx,Izy	MD	0.23	0.36	45	42		2				Izx,Izy	MD	0.51
		Izx,Izy	ED	0.28	0.31	45	48		4				Izx,Izy	ED	0.69
	AUCR	Izx	MD,ED	0.24	0.29	43	46		2			AUCR	Izx	MD,ED	0.53	Error					Error
		Izy	MD,ED	0.29	0.39	49	45		1				Izy	MD,ED	0.72
		Izx,Izy	MD	0.24	0.37	46	43		1				Izx,Izy	MD	0.53
		Izx,Izy	ED	0.29	0.31	46	49		5				Izx,Izy	ED	0.72
13	Spectral Fitting	Izx	MD,ED	0.45	0.47	57	53	44	9		13	Spectral Fitting	Izx	MD,ED	0.17	0.94	77	25	13	24	1
		Izy	MD,ED	0.40	0.60	61	47		3				Izy	MD,ED	0.23	0.95	79	30	11		6
		Izx,Izy	MD	0.45	0.65	64	48		4				Izx,Izy	MD	0.17	0.87	71	26	19		2
		Izx,Izy	ED	0.40	0.43	54	51		7				Izx,Izy	ED	0.23	Error					Error
	AUCR	Izx	MD,ED	0.46	0.46	57	54		10			AUCR	Izx	MD,ED	0.17	0.93	76	25	14		1
		Izy	MD,ED	0.40	0.60	61	46		2				Izy	MD,ED	0.22	0.94	77	29	13		5
		Izx,Izy	MD	0.46	0.67	65	48		4				Izx,Izy	MD	0.17	0.88	71	26	19		2
		Izx,Izy	ED	0.40	0.41	53	52		8				Izx,Izy	ED	0.22	0.99	85	28	5		4
14	Spectral Fitting	Izx	MD,ED	0.48	0.79	71	47	42	5		14	Spectral Fitting	Izx	MD,ED	0.72	0.54	69	66	21	62	4
		Izy	MD,ED	0.48	0.93	79	45		3				Izy	MD,ED	0.76	0.87	80	62	10		0
		Izx,Izy	MD	0.48	0.94	80	45		3				Izx,Izy	MD	0.72	0.76	75	62	15		0
		Izx,Izy	ED	0.48	0.79	70	47		5				Izx,Izy	ED	0.76	0.62	72	66	18		4
	AUCR	Izx	MD,ED	0.49	0.77	70	48		6			AUCR	Izx	MD,ED	0.72	0.44	66	67	24		5
		Izy	MD,ED	0.48	0.94	80	45		3				Izy	MD,ED	0.75	0.85	79	62	11		0
		Izx,Izy	MD	0.49	0.96	82	45		3				Izx,Izy	MD	0.72	0.75	75	61	15		1
		Izx,Izy	ED	0.48	0.76	69	48		6				Izx,Izy	ED	0.75	0.49	69	68	21		6
15	Spectral Fitting	Izx	MD,ED	0.28	0.69	62	37	40	3		15	Spectral Fitting	Izx	MD,ED	0.00	0.90	72	4	18	11	7
		Izy	MD,ED	0.28	0.73	64	36		4				Izy	MD,ED	0.05	0.91	73	14	17		3
		Izx,Izy	MD	0.28	0.74	64	36		4				Izx,Izy	MD	0.00	0.87	69	4	21		7
		Izx,Izy	ED	0.28	0.69	62	37		3				Izx,Izy	ED	0.05	0.95	77	13	13		2
	AUCR	Izx	MD,ED	0.30	0.70	63	38		2			AUCR	Izx	MD,ED	0.02	0.91	73	8	17		3
		Izy	MD,ED	0.27	0.73	64	36		4				Izy	MD,ED	0.04	0.90	72	12	18		1
		Izx,Izy	MD	0.30	0.75	65	37		3				Izx,Izy	MD	0.02	0.88	70	8	20		3
		Izx,Izy	ED	0.27	0.68	61	37		3				Izx,Izy	ED	0.04	0.93	75	12	15		1
16	Spectral Fitting	Izx	MD,ED	0.85	0.59	76	72	61	11		16	Spectral Fitting	Izx	MD,ED	0.53	0.71	68	52	22	52	0
		Izy	MD,ED	0.84	0.80	79	68		7				Izy	MD,ED	0.61	0.72	71	56	19		4
		Izx,Izy	MD	0.85	0.85	81	69		8				Izx,Izy	MD	0.53	0.60	64	54	26		2
		Izx,Izy	ED	0.84	0.56	74	72		11				Izx,Izy	ED	0.61	0.86	76	54	14		2
	AUCR	Izx	MD,ED	0.85	0.53	75	73		12			AUCR	Izx	MD,ED	0.52	0.64	66	53	24		1
		Izy	MD,ED	0.84	0.88	82	68		7				Izy	MD,ED	0.59	0.68	69	55	21		3
		Izx,Izy	MD	0.85	0.93	84	68		7				Izx,Izy	MD	0.52	0.59	64	54	26		2
		Izx,Izy	ED	0.84	0.50	74	73		12				Izx,Izy	ED	0.59	0.75	71	54	19		2
17	Spectral Fitting	Izx	MD,ED	0.71	Error			N/A	Error		17	Spectral Fitting	Izx	MD,ED	0.13	0.87	70	23	20	32	9
		Izy	MD,ED	0.65	0.21	58	71		N/A				Izy	MD,ED	0.22	0.84	69	30	21		2
		Izx,Izy	MD	0.71	0.26	62	72						Izx,Izy	MD	0.13	0.76	63	24	27		8
		Izx,Izy	ED	0.65	Error				Error				Izx,Izy	ED	0.22	0.96	79	28	11		4
	AUCR	Izx	MD,ED	0.71	Error				Error			AUCR	Izx	MD,ED	0.14	0.85	69	23	21		9
		Izy	MD,ED	0.66	0.27	60	70		N/A				Izy	MD,ED	0.20	0.81	67	29	23		3
		Izx,Izy	MD	0.71	0.32	64	70						Izx,Izy	MD	0.14	0.75	63	25	27		7
		Izx,Izy	ED	0.66	Error				Error				Izx,Izy	ED	0.20	0.91	74	27	16		5
18	Spectral Fitting	Izx	MD,ED	0.54	0.67	67	53	49	4		18	Spectral Fitting	Izx	MD,ED	0.41	0.85	73	42	17	43	1
		Izy	MD,ED	0.56	0.83	74	51		2				Izy	MD,ED	0.50	0.93	79	46	11		3
		Izx,Izy	MD	0.54	0.79	72	50		1				Izx,Izy	MD	0.41	0.79	69	43	21		0
		Izx,Izy	ED	0.56	0.70	68	53		4				Izx,Izy	ED	0.50	Error					Error
	AUCR	Izx	MD,ED	0.54	0.67	67	53		4			AUCR	Izx	MD,ED	0.41	0.82	71	43	19		0
		Izy	MD,ED	0.56	0.85	75	51		1				Izy	MD,ED	0.49	0.91	77	46	13		3
		Izx,Izy	MD	0.54	0.82	73	50		1				Izx,Izy	MD	0.41	0.79	69	43	21		0
		Izx,Izy	ED	0.56	0.69	68	54		5				Izx,Izy	ED	0.49	0.94	80	45	10		2
19	Spectral Fitting	Izx	MD,ED	0.34	0.50	55	45	41	4		19	Spectral Fitting	Izx	MD,ED	0.74	0.74	75	63	15	60	3
		Izy	MD,ED	0.37	0.68	63	43		2				Izy	MD,ED	0.81	0.89	82	65	8		5
		Izx,Izy	MD	0.34	0.66	62	42		1				Izx,Izy	MD	0.74	0.66	73	64	17		4
		Izx,Izy	ED	0.37	0.53	57	47		6				Izx,Izy	ED	0.81	Error					Error
	AUCR	Izx	MD,ED	0.36	0.52	56	46		5			AUCR	Izx	MD,ED	0.74	0.71	74	64	16		4
		Izy	MD,ED	0.37	0.70	64	42		1				Izy	MD,ED	0.81	0.94	84	65	6		5
		Izx,Izy	MD	0.36	0.69	64	42		1				Izx,Izy	MD	0.74	0.70	74	64	16		4
		Izx,Izy	ED	0.37	0.53	57	46		5				Izx,Izy	ED	0.81	0.96	85	65	5		5
20	Spectral Fitting	Izx	MD,ED	0.13	0.37	42	32	N/A			20	Spectral Fitting	Izx	MD,ED	0.82	Error				67	Error
		Izy	MD,ED	0.24	0.28	42	47						Izy	MD,ED	0.92
		Izx,Izy	MD	0.13	0.24	36	38						Izx,Izy	MD	0.82	0.42	71	73	19		6
		Izx,Izy	ED	0.24	0.43	49	41						Izx,Izy	ED	0.92	Error					Error
	AUCR	Izx	MD,ED	0.14	0.42	45	32					AUCR	Izx	MD,ED	0.82	Error					Error
		Izy	MD,ED	0.28	0.30	45	49						Izy	MD,ED	0.92	0.95	86	74	4		6
		Izx,Izy	MD	0.14	0.25	37	39						Izx,Izy	MD	0.82	0.44	71	73	19		6
		Izx,Izy	ED	0.28	0.50	53	42						Izx,Izy	ED	0.92	Error					Error
21	Spectral Fitting	Izx	MD,ED	0.33	0.45	53	46	N/A			21	Spectral Fitting	Izx	MD,ED	0.87	Error				86	Error
		Izy	MD,ED	0.34	0.48	54	46						Izy	MD,ED	0.92	0.00	74	89	16		3
		Izx,Izy	MD	0.33	0.47	54	45						Izx,Izy	MD	0.87	0.00	69	89	21		3
		Izx,Izy	ED	0.34	0.46	53	47						Izx,Izy	ED	0.92	Error					Error
	AUCR	Izx	MD,ED	0.34	0.49	55	46					AUCR	Izx	MD,ED	0.86	Error					Error
		Izy	MD,ED	0.36	0.52	56	46						Izy	MD,ED	0.92	0.11	75	84	15		2
		Izx,Izy	MD	0.34	0.50	55	45						Izx,Izy	MD	0.86	0.06	69	84	21		2
		Izx,Izy	ED	0.36	0.51	56	47						Izx,Izy	ED	0.92	Error					Error
22	Spectral Fitting	Izx	MD,ED	0.43	0.28	50	58	N/A
		Izy	MD,ED	0.45	0.22	49	63
		Izx,Izy	MD	0.43	0.21	48	62
		Izx,Izy	ED	0.45	0.30	52	59
	AUCR	Izx	MD,ED	0.44	0.30	51	58
		Izy	MD,ED	0.47	0.25	51	62
		Izx,Izy	MD	0.44	0.24	49	61
		Izx,Izy	ED	0.47	0.32	53	59
23	Spectral Fitting	Izx	MD,ED	0.21	0.74	63	31	26	5
		Izy	MD,ED	0.17	0.78	65	27		1
		Izx,Izy	MD	0.21	0.82	68	30		4
		Izx,Izy	ED	0.17	0.70	60	28		2
	AUCR	Izx	MD,ED	0.23	0.74	63	32		6
		Izy	MD,ED	0.17	0.78	65	27		1
		Izx,Izy	MD	0.23	0.84	69	31		5
		Izx,Izy	ED	0.17	0.69	59	28		2
24	Spectral Fitting	Izx	MD,ED	0.28	0.48	52	42	19	23
		Izy	MD,ED	0.27	0.55	55	39		20
		Izx,Izy	MD	0.28	0.56	56	40		21
		Izx,Izy	ED	0.27	0.47	51	41		22
	AUCR	Izx	MD,ED	0.29	0.47	52	43		24
		Izy	MD,ED	0.26	0.53	54	39		20
		Izx,Izy	MD	0.29	0.56	56	41		22
		Izx,Izy	ED	0.26	0.45	50	42		23
25	Spectral Fitting	Izx	MD,ED	0.29	0.72	64	37	43	6
		Izy	MD,ED	0.23	0.76	64	32		11
		Izx,Izy	MD	0.29	0.83	70	35		8
		Izx,Izy	ED	0.23	0.66	59	34		9
	AUCR	Izx	MD,ED	0.31	0.74	65	38		5
		Izy	MD,ED	0.22	0.76	64	31		12
		Izx,Izy	MD	0.31	0.86	72	36		7
		Izx,Izy	ED	0.22	0.65	59	34		9
26	Spectral Fitting	Izx	MD,ED	0.33	0.76	66	39	41	2
		Izy	MD,ED	0.26	0.80	67	33		8
		Izx,Izy	MD	0.33	0.88	73	37		4
		Izx,Izy	ED	0.26	0.69	61	35		6
	AUCR	Izx	MD,ED	0.34	0.74	66	40		1
		Izy	MD,ED	0.24	0.77	65	33		8
		Izx,Izy	MD	0.34	0.89	74	38		3
		Izx,Izy	ED	0.24	0.64	59	35		6
27	Spectral Fitting	Izx	MD,ED	0.47	0.22	50	63	N/A
		Izy	MD,ED	0.50	0.11	48	72
		Izx,Izy	MD	0.47	0.10	46	71
		Izx,Izy	ED	0.50	0.23	52	64
	AUCR	Izx	MD,ED	0.47	0.14	47	68
		Izy	MD,ED	0.48	0.12	48	70
		Izx,Izy	MD	0.47	0.12	47	70
		Izx,Izy	ED	0.48	0.14	48	68
28	Spectral Fitting	Izx	MD,ED	0.48	0.33	54	59	54	5
		Izy	MD,ED	0.40	0.41	54	52		2
		Izx,Izy	MD	0.48	0.47	58	54		0
		Izx,Izy	ED	0.40	0.29	49	57		3
	AUCR	Izx	MD,ED	0.48	0.27	52	61		8
		Izy	MD,ED	0.39	0.42	53	51		2
		Izx,Izy	MD	0.48	0.49	59	54		0
		Izx,Izy	ED	0.39	0.23	47	59		5
29	Spectral Fitting	Izx	MD,ED	0.30	0.35	48	48	N/A
		Izy	MD,ED	0.33	0.37	49	49
		Izx,Izy	MD	0.30	0.35	48	48
		Izx,Izy	ED	0.33	0.37	50	49
	AUCR	Izx	MD,ED	0.30	0.34	47	49
		Izy	MD,ED	0.33	0.37	49	49
		Izx,Izy	MD	0.30	0.36	48	48
		Izx,Izy	ED	0.33	0.35	49	50
30	Spectral Fitting	Izx	MD,ED	0.58	0.26	56	67	N/A
		Izy	MD,ED	0.55	0.33	57	62
		Izx,Izy	MD	0.58	0.36	59	63
		Izx,Izy	ED	0.55	0.24	54	66
	AUCR	Izx	MD,ED	0.58	0.27	56	66
		Izy	MD,ED	0.54	0.35	57	61
		Izx,Izy	MD	0.58	0.39	60	62
		Izx,Izy	ED	0.54	0.24	54	65
31	Spectral Fitting	Izx	MD,ED	0.37	Error			37	Error
		Izy	MD,ED	0.43
		Izx,Izy	MD	0.37
		Izx,Izy	ED	0.43
	AUCR	Izx	MD,ED	0.37	0.95	80	38		1
		Izy	MD,ED	0.44	Error				Error
		Izx,Izy	MD	0.37
		Izx,Izy	ED	0.44
32	Spectral Fitting	Izx	MD,ED	0.26	0.08	34	65	N/A
		Izy	MD,ED	0.26	0.11	36	60
		Izx,Izy	MD	0.26	0.11	36	60
		Izx,Izy	ED	0.26	0.08	34	65
	AUCR	Izx	MD,ED	0.26	0.04	32	71
		Izy	MD,ED	0.23	0.12	35	58
		Izx,Izy	MD	0.26	0.12	36	59
		Izx,Izy	ED	0.23	0.04	31	70
33	Spectral Fitting	Izx	MD,ED	0.68	0.08	57	79	N/A
		Izy	MD,ED	0.51	0.15	50	69
		Izx,Izy	MD	0.68	0.23	60	72
		Izx,Izy	ED	0.51	0.05	47	78
	AUCR	Izx	MD,ED	0.67	0.00	55	88
		Izy	MD,ED	0.49	0.16	49	68
		Izx,Izy	MD	0.67	0.24	60	71
		Izx,Izy	ED	0.49	0.00	45	87
